# Supplementary material for: Dengue Meteorological Determinants during Epidemic and Non-Epidemic Periods in Taiwan
Source: Trop Med Infect Dis. 2022 Nov 29;7(12):408. doi: 10.3390/tropicalmed7120408 (PMC9785930; doi:10.3390/tropicalmed7120408)
Supplement: Supplementary file 1 [file tropicalmed-07-00408-s001.zip]

Archive with 1 entries (1 files):
- tropicalmed-2039669-supplementary.pdf
